# Supplementary material for: Phonological loop affects children’s interpretations of explicit but not ambiguous questions: Research on links between working memory and referent assignment
Source: PLoS One. 2017 Oct 31;12(10):e0187368. doi: 10.1371/journal.pone.0187368 (PMC5663512; doi:10.1371/journal.pone.0187368)
Supplement: S1 Dataset — (XLSX) [file pone.0187368.s001.xlsx]

## Sheet: 1-6統合２-revision 分析用
id	month	sex	pattern	block	trial	EQ	AQ	EQ2	AQ2	AQ3	LPS	CES	Base-Assignment	Shift	Re-Assignment	Follow-RA
1	34.04	male	CN	1	1	1	1	1	1	1	4	0	1	1	1	1
1	34.04	male	NC	1	2	1	1	0	0	0	4	0	1	0	0	0
1	34.04	male	NC	2	1	1	1	0	0	0	4	0	1	0	0	0
1	34.04	male	CN	2	2	1	1	1	1	1	4	0	1	1	1	1
2	34.22	female	NC	1	1	1	1	0	0	0	2	0	1	0	0	0
2	34.22	female	NC	1	2	1	1	0	0	0	2	0	1	0	0	0
2	34.22	female	CN	2	1	0	0	1	1	1	2	0	0	0	1	1
2	34.22	female	CN	2	2	0	0	1	1	1	2	0	0	0	1	1
3	35.09	female	CN	1	1	1	1	0	0	1	5	0	1	0	0	0
3	35.09	female	NC	1	2	1	1	1	1	0	5	0	1	1	1	0
3	35.09	female	CN	2	1	1	1	0	0	0	5	0	1	0	0	0
3	35.09	female	NC	2	2	0	0	1	1	1	5	0	0	0	1	1
4	36.15	male	CN	1	1	1	1	1	1	1	3	0	1	1	1	1
4	36.15	male	NC	1	2	1	1	1	1	1	3	0	1	1	1	1
4	36.15	male	NC	2	1	1	1	1	1	1	3	0	1	1	1	1
4	36.15	male	CN	2	2	1	1	1	1	1	3	0	1	1	1	1
5	37.05	female	CN	1	1	1	1	1	1	1	4	0	1	1	1	1
5	37.05	female	CN	1	2	1	1	1	1	1	4	0	1	1	1	1
5	37.05	female	NC	2	1	1	1	0	1	1	4	0	1	0	0	1
5	37.05	female	NC	2	2	0	0	1	1	1	4	0	0	0	1	1
6	37.09	female	NC	1	1	1	1	0	0	0	4	0	1	0	0	0
6	37.09	female	NC	1	2	1	1	1	0	0	4	0	1	1	0	0
6	37.09	female	CN	2	1	1	0	1	1	1	4	0	0	1	1	1
6	37.09	female	CN	2	2	0	0	1	1	1	4	0	0	0	1	1
7	39.02	female	NC	1	1	1	1	0	0	0	0	0	1	0	0	0
7	39.02	female	NC	1	2	1	1	1	1	1	0	0	1	1	1	1
7	39.02	female	CN	2	1	1	0	1	1	1	0	0	0	1	1	1
7	39.02	female	CN	2	2	0	0	1	1	1	0	0	0	0	1	1
8	39.06	female	NC	1	1	1	1	1	1	1	3	0	1	1	1	1
8	39.06	female	CN	1	2	0	1	0	1	1	3	0	0	0	0	1
8	39.06	female	NC	2	1	1	1	1	1	0	3	0	1	1	1	0
8	39.06	female	CN	2	2	0	0	1	1	1	3	0	0	0	1	1
9	40.07	female	NC	1	1	1	1	1	1	1	3	0	1	1	1	1
9	40.07	female	NC	1	2	0	0	1	1	1	3	0	0	0	1	1
9	40.07	female	CN	2	1	1	1	0	0	0	3	0	1	0	0	0
9	40.07	female	CN	2	2	1	1	0	0	0	3	0	1	0	0	0
10	40.10	male	CN	1	1	1	1	1	1	1	4	0	1	1	1	1
10	40.10	male	NC	1	2	1	1	1	1	1	4	0	1	1	1	1
10	40.10	male	CN	2	1	1	1	1	1	1	4	0	1	1	1	1
10	40.10	male	NC	2	2	1	1	1	1	1	4	0	1	1	1	1
11	40.13	female	CN	1	1	1	1	1	1	1	6	0	1	1	1	1
11	40.13	female	CN	1	2	1	1	1	0	0	6	0	1	1	0	0
11	40.13	female	NC	2	1	1	1	1	1	1	6	0	1	1	1	1
11	40.13	female	NC	2	2	1	1	1	1	1	6	0	1	1	1	1
12	40.14	male	CN	1	1	1	1	1	1	1	6	0	1	1	1	1
12	40.14	male	NC	1	2	1	1	1	1	1	6	0	1	1	1	1
12	40.14	male	CN	2	1	1	1	1	1	1	6	0	1	1	1	1
12	40.14	male	NC	2	2	1	1	1	1	1	6	0	1	1	1	1
13	41.02	male	NC	1	1	1	1	1	1	1	4	0	1	1	1	1
13	41.02	male	CN	1	2	1	1	1	1	1	4	0	1	1	1	1
13	41.02	male	CN	2	1	1	1	1	1	1	4	0	1	1	1	1
13	41.02	male	NC	2	2	1	1	1	1	1	4	0	1	1	1	1
14	41.03	female	NC	1	1	1	1	0	0	0	3	0	1	0	0	0
14	41.03	female	CN	1	2	0	0	1	1	1	3	0	0	0	1	1
14	41.03	female	CN	2	1	1	1	1	1	1	3	0	1	1	1	1
14	41.03	female	NC	2	2	1	1	1	0	0	3	0	1	1	0	0
15	42.00	male	CN	1	1	1	1	0	1	0	0	0	1	0	0	0
15	42.00	male	NC	1	2	0	1	0	1	0	0	0	0	0	0	0
15	42.00	male	NC	2	1	1	0	1	0	0	0	0	0	1	0	0
15	42.00	male	CN	2	2	0	0	1	0	1	0	0	0	0	0	0
16	42.21	male	NC	1	1	1	1	1	1	1	4	0	1	1	1	1
16	42.21	male	NC	1	2	0	0	1	1	1	4	0	0	0	1	1
16	42.21	male	CN	2	1	1	1	0	0	0	4	0	1	0	0	0
16	42.21	male	CN	2	2	1	1	0	1	1	4	0	1	0	0	1
17	42.23	female	CN	1	1	1	1	1	1	1	5	0	1	1	1	1
17	42.23	female	NC	1	2	1	1	1	1	0	5	0	1	1	1	0
17	42.23	female	CN	2	1	0	0	1	1	1	5	0	0	0	1	1
17	42.23	female	NC	2	2	1	1	1	0	0	5	0	1	1	0	0
18	42.24	female	NC	1	1	1	1	1	1	1	4	0	1	1	1	1
18	42.24	female	CN	1	2	1	1	1	1	1	4	0	1	1	1	1
18	42.24	female	CN	2	1	1	1	1	1	1	4	0	1	1	1	1
18	42.24	female	NC	2	2	1	1	1	1	1	4	0	1	1	1	1
19	43.14	male	CN	1	1	1	1	1	1	1	6	0	1	1	1	1
19	43.14	male	NC	1	2	1	1	0	0	0	6	0	1	0	0	0
19	43.14	male	CN	2	1	0	0	1	1	1	6	0	0	0	1	1
19	43.14	male	NC	2	2	1	1	0	0	0	6	0	1	0	0	0
20	44.10	female	NC	1	1	1	1	1	1	1	6	1	1	1	1	1
20	44.10	female	NC	1	2	1	1	1	1	1	6	1	1	1	1	1
20	44.10	female	CN	2	1	1	1	1	1	1	6	1	1	1	1	1
20	44.10	female	CN	2	2	1	1	1	1	1	6	1	1	1	1	1
21	45.02	male	CN	1	1	1	0	1	1	1	5	0	0	1	1	1
21	45.02	male	CN	1	2	1	0	1	1	1	5	0	0	1	1	1
21	45.02	male	NC	2	1	1	1	1	0	0	5	0	1	1	0	0
21	45.02	male	NC	2	2	1	1	1	0	0	5	0	1	1	0	0
22	45.14	female	CN	1	1	1	1	1	1	1	4	0	1	1	1	1
22	45.14	female	CN	1	2	1	1	1	1	1	4	0	1	1	1	1
22	45.14	female	NC	2	1	1	1	1	1	1	4	0	1	1	1	1
22	45.14	female	NC	2	2	1	1	1	1	1	4	0	1	1	1	1
23	45.16	female	NC	1	1	1	1	1	1	1	4	0	1	1	1	1
23	45.16	female	CN	1	2	1	1	1	0	0	4	0	1	1	0	0
23	45.16	female	CN	2	1	1	1	1	1	1	4	0	1	1	1	1
23	45.16	female	NC	2	2	1	1	1	1	1	4	0	1	1	1	1
24	46.00	male	CN	1	1	0	0	1	1	1	3	0	0	0	1	1
24	46.00	male	NC	1	2	1	1	0	0	0	3	0	1	0	0	0
24	46.00	male	CN	2	1	0	0	1	1	1	3	0	0	0	1	1
24	46.00	male	NC	2	2	1	1	0	0	0	3	0	1	0	0	0
25	46.13	female	CN	1	1	1	1	1	1	1	4	0	1	1	1	1
25	46.13	female	NC	1	2	1	1	1	1	1	4	0	1	1	1	1
25	46.13	female	NC	2	1	1	1	1	1	1	4	0	1	1	1	1
25	46.13	female	CN	2	2	1	1	1	0	1	4	0	1	1	0	0
26	48.08	female	NC	1	1	1	1	1	1	1	3	1	1	1	1	1
26	48.08	female	CN	1	2	1	1	0	0	0	3	1	1	0	0	0
26	48.08	female	CN	2	1	1	1	1	1	1	3	1	1	1	1	1
26	48.08	female	NC	2	2	1	1	1	1	1	3	1	1	1	1	1
27	48.19	female	CN	1	1	1	1	0	0	0	7	0	1	0	0	0
27	48.19	female	NC	1	2	1	1	1	1	1	7	0	1	1	1	1
27	48.19	female	CN	2	1	1	1	0	0	0	7	0	1	0	0	0
27	48.19	female	NC	2	2	1	1	1	1	1	7	0	1	1	1	1
28	48.26	male	NC	1	1	1	1	1	0	0	6	1	1	1	0	0
28	48.26	male	CN	1	2	1	1	1	0	0	6	1	1	1	0	0
28	48.26	male	NC	2	1	1	1	1	0	0	6	1	1	1	0	0
28	48.26	male	CN	2	2	1	1	1	0	1	6	1	1	1	0	0
29	49.02	female	CN	1	1	1	1	1	1	1	3	0	1	1	1	1
29	49.02	female	CN	1	2	1	1	1	1	1	3	0	1	1	1	1
29	49.02	female	NC	2	1	1	1	1	1	1	3	0	1	1	1	1
29	49.02	female	NC	2	2	1	1	0	0	0	3	0	1	0	0	0
30	49.13	male	CN	1	1	1	1	0	0	0	2	0	1	0	0	0
30	49.13	male	NC	1	2	0	0	1	1	1	2	0	0	0	1	1
30	49.13	male	CN	2	1	1	1	0	0	0	2	0	1	0	0	0
30	49.13	male	NC	2	2	0	0	1	1	1	2	0	0	0	1	1
31	49.18	male	NC	1	1	1	1	1	1	1	6	1	1	1	1	1
31	49.18	male	CN	1	2	1	1	1	1	1	6	1	1	1	1	1
31	49.18	male	NC	2	1	1	1	1	1	1	6	1	1	1	1	1
31	49.18	male	CN	2	2	1	1	1	1	1	6	1	1	1	1	1
32	49.20	female	NC	1	1	1	1	1	1	1	6	0	1	1	1	1
32	49.20	female	CN	1	2	1	1	1	1	1	6	0	1	1	1	1
32	49.20	female	NC	2	1	1	1	0	0	1	6	0	1	0	0	0
32	49.20	female	CN	2	2	1	1	1	1	1	6	0	1	1	1	1
33	49.27	female	CN	1	1	1	1	1	1	1	6	1	1	1	1	1
33	49.27	female	CN	1	2	1	0	1	1	1	6	1	0	1	1	1
33	49.27	female	NC	2	1	1	1	1	1	1	6	1	1	1	1	1
33	49.27	female	NC	2	2	1	1	1	1	1	6	1	1	1	1	1
34	49.27	female	CN	1	1	1	1	1	0	0	4	0	1	1	0	0
34	49.27	female	NC	1	2	1	1	1	0	1	4	0	1	1	0	0
34	49.27	female	CN	2	1	0	0	1	1	1	4	0	0	0	1	1
34	49.27	female	NC	2	2	1	1	1	1	1	4	0	1	1	1	1
35	51.02	female	CN	1	1	1	1	1	1	1	5	0	1	1	1	1
35	51.02	female	NC	1	2	1	1	0	0	0	5	0	1	0	0	0
35	51.02	female	NC	2	1	1	1	1	1	1	5	0	1	1	1	1
35	51.02	female	CN	2	2	1	1	1	1	1	5	0	1	1	1	1
36	51.05	male	CN	1	1	1	1	1	1	1	4	0	1	1	1	1
36	51.05	male	NC	1	2	1	1	1	0	0	4	0	1	1	0	0
36	51.05	male	NC	2	1	1	1	1	0	0	4	0	1	1	0	0
36	51.05	male	CN	2	2	1	0	1	1	1	4	0	0	1	1	1
37	51.06	female	CN	1	1	1	1	1	1	1	5	0	1	1	1	1
37	51.06	female	CN	1	2	1	1	1	1	1	5	0	1	1	1	1
37	51.06	female	NC	2	1	1	1	1	0	0	5	0	1	1	0	0
37	51.06	female	NC	2	2	1	1	1	1	1	5	0	1	1	1	1
38	51.30	male	CN	1	1	1	1	1	1	1	4	0	1	1	1	1
38	51.30	male	NC	1	2	1	1	1	1	1	4	0	1	1	1	1
38	51.30	male	NC	2	1	0	0	1	1	1	4	0	0	0	1	1
38	51.30	male	CN	2	2	1	1	1	1	1	4	0	1	1	1	1
39	52.06	female	NC	1	1	1	1	1	1	1	6	0	1	1	1	1
39	52.06	female	CN	1	2	1	1	1	1	1	6	0	1	1	1	1
39	52.06	female	CN	2	1	1	1	1	1	1	6	0	1	1	1	1
39	52.06	female	NC	2	2	1	1	1	1	1	6	0	1	1	1	1
40	52.11	female	NC	1	1	1	1	1	1	1	5	1	1	1	1	1
40	52.11	female	CN	1	2	1	1	1	1	1	5	1	1	1	1	1
40	52.11	female	CN	2	1	1	1	1	1	1	5	1	1	1	1	1
40	52.11	female	NC	2	2	1	1	1	1	1	5	1	1	1	1	1
41	52.17	male	CN	1	1	1	1	1	1	1	6	0	1	1	1	1
41	52.17	male	CN	1	2	1	1	1	1	1	6	0	1	1	1	1
41	52.17	male	NC	2	1	1	1	1	1	0	6	0	1	1	1	0
41	52.17	male	NC	2	2	1	1	1	0	0	6	0	1	1	0	0
42	52.19	female	CN	1	1	1	1	1	1	1	6	1	1	1	1	1
42	52.19	female	NC	1	2	1	1	1	1	1	6	1	1	1	1	1
42	52.19	female	CN	2	1	1	1	1	1	1	6	1	1	1	1	1
42	52.19	female	NC	2	2	1	1	1	1	1	6	1	1	1	1	1
43	53.02	male	NC	1	1	1	1	0	0	0	6	0	1	0	0	0
43	53.02	male	CN	1	2	0	0	1	1	1	6	0	0	0	1	1
43	53.02	male	NC	2	1	0	1	1	0	0	6	0	0	0	0	0
43	53.02	male	CN	2	2	1	1	1	1	1	6	0	1	1	1	1
44	53.07	female	CN	1	1	1	1	1	0	0	6	0	1	1	0	0
44	53.07	female	NC	1	2	1	1	1	1	1	6	0	1	1	1	1
44	53.07	female	NC	2	1	1	1	1	1	1	6	0	1	1	1	1
44	53.07	female	CN	2	2	1	1	1	1	1	6	0	1	1	1	1
45	53.21	male	NC	1	1	1	1	1	1	1	3	0	1	1	1	1
45	53.21	male	NC	1	2	0	0	1	1	1	3	0	0	0	1	1
45	53.21	male	CN	2	1	1	1	0	0	0	3	0	1	0	0	0
45	53.21	male	CN	2	2	1	1	0	0	0	3	0	1	0	0	0
46	53.27	female	NC	1	1	1	1	1	1	0	6	0	1	1	1	0
46	53.27	female	CN	1	2	1	1	1	1	0	6	0	1	1	1	0
46	53.27	female	NC	2	1	0	0	1	1	1	6	0	0	0	1	1
46	53.27	female	CN	2	2	1	1	1	1	1	6	0	1	1	1	1
47	54.16	female	CN	1	1	1	1	1	1	1	6	2	1	1	1	1
47	54.16	female	NC	1	2	1	1	1	1	1	6	2	1	1	1	1
47	54.16	female	NC	2	1	1	1	1	1	0	6	2	1	1	1	0
47	54.16	female	CN	2	2	1	1	0	0	0	6	2	1	0	0	0
48	54.18	female	CN	1	1	1	1	0	0	0	4	1	1	0	0	0
48	54.18	female	CN	1	2	1	1	1	1	1	4	1	1	1	1	1
48	54.18	female	NC	2	1	1	1	1	1	1	4	1	1	1	1	1
48	54.18	female	NC	2	2	1	1	1	1	1	4	1	1	1	1	1
49	54.19	female	CN	1	1	1	1	1	1	1	5	1	1	1	1	1
49	54.19	female	NC	1	2	1	1	1	0	0	5	1	1	1	0	0
49	54.19	female	CN	2	1	1	1	1	1	1	5	1	1	1	1	1
49	54.19	female	NC	2	2	1	1	1	0	0	5	1	1	1	0	0
50	54.19	female	NC	1	1	1	1	1	0	0	5	0	1	1	0	0
50	54.19	female	CN	1	2	1	1	1	1	1	5	0	1	1	1	1
50	54.19	female	NC	2	1	1	1	1	1	1	5	0	1	1	1	1
50	54.19	female	CN	2	2	1	1	1	1	1	5	0	1	1	1	1
51	54.20	male	NC	1	1	1	1	1	1	1	6	2	1	1	1	1
51	54.20	male	NC	1	2	1	1	1	1	1	6	2	1	1	1	1
51	54.20	male	CN	2	1	1	1	1	1	1	6	2	1	1	1	1
51	54.20	male	CN	2	2	1	1	1	1	1	6	2	1	1	1	1
52	54.30	male	CN	1	1	1	1	1	1	0	5	2	1	1	1	0
52	54.30	male	NC	1	2	0	0	1	1	1	5	2	0	0	1	1
52	54.30	male	NC	2	1	1	1	1	1	1	5	2	1	1	1	1
52	54.30	male	CN	2	2	1	1	1	0	0	5	2	1	1	0	0
53	55.02	male	CN	1	1	1	1	1	1	1	5	1	1	1	1	1
53	55.02	male	CN	1	2	1	1	1	1	1	5	1	1	1	1	1
53	55.02	male	NC	2	1	1	1	1	1	1	5	1	1	1	1	1
53	55.02	male	NC	2	2	1	1	1	1	1	5	1	1	1	1	1
54	55.10	female	NC	1	1	1	1	1	1	1	4	1	1	1	1	1
54	55.10	female	NC	1	2	1	1	1	1	1	4	1	1	1	1	1
54	55.10	female	CN	2	1	1	1	1	1	1	4	1	1	1	1	1
54	55.10	female	CN	2	2	1	1	1	1	1	4	1	1	1	1	1
55	56.00	female	CN	1	1	1	1	1	1	1	6	0	1	1	1	1
55	56.00	female	CN	1	2	1	1	1	1	1	6	0	1	1	1	1
55	56.00	female	NC	2	1	1	1	1	1	1	6	0	1	1	1	1
55	56.00	female	NC	2	2	1	1	1	1	1	6	0	1	1	1	1
56	56.01	male	CN	1	1	1	1	1	1	1	4	2	1	1	1	1
56	56.01	male	NC	1	2	1	1	1	1	1	4	2	1	1	1	1
56	56.01	male	NC	2	1	1	1	1	1	1	4	2	1	1	1	1
56	56.01	male	CN	2	2	1	1	1	1	1	4	2	1	1	1	1
57	56.02	male	NC	1	1	1	1	1	1	1	6	2	1	1	1	1
57	56.02	male	CN	1	2	1	1	1	1	1	6	2	1	1	1	1
57	56.02	male	NC	2	1	1	1	1	1	1	6	2	1	1	1	1
57	56.02	male	CN	2	2	1	1	1	1	1	6	2	1	1	1	1
58	56.04	female	NC	1	1	1	1	1	1	1	6	0	1	1	1	1
58	56.04	female	CN	1	2	1	1	1	1	1	6	0	1	1	1	1
58	56.04	female	CN	2	1	1	1	1	1	1	6	0	1	1	1	1
58	56.04	female	NC	2	2	1	1	1	1	1	6	0	1	1	1	1
59	56.17	male	NC	1	1	1	1	1	1	1	4	2	1	1	1	1
59	56.17	male	CN	1	2	1	1	1	1	1	4	2	1	1	1	1
59	56.17	male	CN	2	1	1	1	1	1	1	4	2	1	1	1	1
59	56.17	male	NC	2	2	1	1	1	1	1	4	2	1	1	1	1
60	56.19	male	NC	1	1	1	1	1	1	1	5	2	1	1	1	1
60	56.19	male	NC	1	2	1	1	1	0	1	5	2	1	1	0	0
60	56.19	male	CN	2	1	1	1	1	1	1	5	2	1	1	1	1
60	56.19	male	CN	2	2	1	1	1	1	1	5	2	1	1	1	1
61	57.08	male	NC	1	1	1	1	1	1	0	6	2	1	1	1	0
61	57.08	male	NC	1	2	1	1	1	1	1	6	2	1	1	1	1
61	57.08	male	CN	2	1	1	1	1	1	1	6	2	1	1	1	1
61	57.08	male	CN	2	2	1	1	1	1	1	6	2	1	1	1	1
62	57.11	female	CN	1	1	1	1	1	1	1	6	1	1	1	1	1
62	57.11	female	NC	1	2	1	1	1	1	1	6	1	1	1	1	1
62	57.11	female	NC	2	1	1	1	1	1	1	6	1	1	1	1	1
62	57.11	female	CN	2	2	1	1	1	1	1	6	1	1	1	1	1
63	57.26	male	CN	1	1	1	1	1	1	1	8	0	1	1	1	1
63	57.26	male	CN	1	2	1	1	1	1	1	8	0	1	1	1	1
63	57.26	male	NC	2	1	1	1	1	1	1	8	0	1	1	1	1
63	57.26	male	NC	2	2	1	1	1	1	1	8	0	1	1	1	1
64	59.27	female	NC	1	1	1	1	1	1	1	6	1	1	1	1	1
64	59.27	female	NC	1	2	1	1	1	1	1	6	1	1	1	1	1
64	59.27	female	CN	2	1	1	1	1	0	0	6	1	1	1	0	0
64	59.27	female	CN	2	2	1	1	1	1	0	6	1	1	1	1	0
65	59.29	male	CN	1	1	1	1	1	1	1	6	0	1	1	1	1
65	59.29	male	NC	1	2	1	1	1	1	1	6	0	1	1	1	1
65	59.29	male	CN	2	1	1	1	1	1	1	6	0	1	1	1	1
65	59.29	male	NC	2	2	1	1	1	1	1	6	0	1	1	1	1
66	60.01	male	NC	1	1	1	1	1	1	1	5	0	1	1	1	1
66	60.01	male	CN	1	2	1	1	1	1	1	5	0	1	1	1	1
66	60.01	male	NC	2	1	1	1	0	0	0	5	0	1	0	0	0
66	60.01	male	CN	2	2	1	1	1	1	1	5	0	1	1	1	1
67	60.18	female	CN	1	1	1	1	1	1	1	6	1	1	1	1	1
67	60.18	female	NC	1	2	1	1	1	1	1	6	1	1	1	1	1
67	60.18	female	CN	2	1	1	1	1	1	1	6	1	1	1	1	1
67	60.18	female	NC	2	2	1	1	1	0	0	6	1	1	1	0	0
68	60.23	female	NC	1	1	1	1	1	1	1	5	0	1	1	1	1
68	60.23	female	NC	1	2	1	1	1	1	1	5	0	1	1	1	1
68	60.23	female	CN	2	1	1	1	1	1	1	5	0	1	1	1	1
68	60.23	female	CN	2	2	1	0	1	1	1	5	0	0	1	1	1
69	61.27	female	NC	1	1	1	1	1	1	1	7	2	1	1	1	1
69	61.27	female	CN	1	2	1	1	1	1	1	7	2	1	1	1	1
69	61.27	female	NC	2	1	1	1	1	1	1	7	2	1	1	1	1
69	61.27	female	CN	2	2	1	1	1	1	1	7	2	1	1	1	1
70	64.02	male	NC	1	1	1	1	1	1	1	4	1	1	1	1	1
70	64.02	male	CN	1	2	1	1	1	1	1	4	1	1	1	1	1
70	64.02	male	CN	2	1	1	1	1	1	1	4	1	1	1	1	1
70	64.02	male	NC	2	2	1	1	1	1	1	4	1	1	1	1	1
71	64.03	male	NC	1	1	1	1	1	1	1	4	1	1	1	1	1
71	64.03	male	CN	1	2	1	1	1	1	1	4	1	1	1	1	1
71	64.03	male	CN	2	1	1	1	1	1	1	4	1	1	1	1	1
71	64.03	male	NC	2	2	1	1	1	1	1	4	1	1	1	1	1
72	64.09	female	CN	1	1	1	1	1	1	1	8	1	1	1	1	1
72	64.09	female	CN	1	2	1	1	1	1	1	8	1	1	1	1	1
72	64.09	female	NC	2	1	1	1	1	1	1	8	1	1	1	1	1
72	64.09	female	NC	2	2	1	1	1	0	0	8	1	1	1	0	0
73	64.14	female	NC	1	1	1	1	1	1	1	7	1	1	1	1	1
73	64.14	female	CN	1	2	1	1	0	0	0	7	1	1	0	0	0
73	64.14	female	CN	2	1	1	1	1	0	0	7	1	1	1	0	0
73	64.14	female	NC	2	2	1	1	1	1	1	7	1	1	1	1	1
74	65.25	female	NC	1	1	1	1	1	0	0	5	2	1	1	0	0
74	65.25	female	CN	1	2	1	1	1	1	1	5	2	1	1	1	1
74	65.25	female	NC	2	1	1	1	1	0	0	5	2	1	1	0	0
74	65.25	female	CN	2	2	1	1	1	1	1	5	2	1	1	1	1
